# Supplementary material for: The Potential for Bioactive Peptide Production in a Fermented Dairy Beverage Based on Chickpea Water Extract Using Proteolytic Lactic Acid Bacteria
Source: Foods. 2026 Jun 22;15(12):2249. doi: 10.3390/foods15122249 (PMC13298703; doi:10.3390/foods15122249)
Supplement: Supplementary file 1 [file foods-15-02249-s001.zip]

Archive with 1 entries (1 files):
- foods-4313269-supplementary.pdf
